# Supplementary material for: Blanching Effect on the Quality and Shelf-Life Characteristics of Fresh Cowpea Grains [Vigna unguiculata (L.) Walp.]
Source: Foods. 2022 Apr 29;11(9):1295. doi: 10.3390/foods11091295 (PMC9100185; doi:10.3390/foods11091295)
Supplement: Supplementary file 1 [file foods-11-01295-s001.zip]

Archive with 8 entries (8 files):
- Supplementary Figure e Tables Legends.pdf
- Supplementary Figure S1.tif
- Table S1.pdf
- Table S2.pdf
- Table S3.pdf
- Table S4.pdf
- Table S5.pdf
- Table S6.pdf
